# Supplementary material for: Covalently Grafted Peptides to Decellularized Pericardium: Modulation of Surface Density
Source: Int J Mol Sci. 2023 Feb 2;24(3):2932. doi: 10.3390/ijms24032932 (PMC9917601; doi:10.3390/ijms24032932)
Supplement: Supplementary file 1 [file ijms-24-02932-s001.zip]

Archive with 1 entries (1 files):
- ijms-2116361-supplementary.pdf
